# Supplementary material for: Association between Surrogate Markers of Insulin Resistance and the Incidence of Colorectal Cancer in Korea: A Nationwide Population-Based Study
Source: J Clin Med. 2024 Mar 12;13(6):1628. doi: 10.3390/jcm13061628 (PMC10971512; doi:10.3390/jcm13061628)
Supplement: Supplementary file 1 [file jcm-13-01628-s001.zip]

Archive with 1 entries (1 files):
- jcm-2889653-supplementary.pdf
